# Supplementary material for: Modeling the impact of the Omicron infection wave in Germany
Source: Biol Methods Protoc. 2023 Mar 21;8(1):bpad005. doi: 10.1093/biomethods/bpad005 (PMC10081872; doi:10.1093/biomethods/bpad005)
Supplement: bpad005_Supplementary_Data [file bpad005_supplementary_data.zip]

Archive with 2 entries (2 files):
- oup-authoring-template.cls
- OUP_MAIER_OMICRON_SupplementaryMaterial.pdf
